# Supplementary material for: Catalytic Innovations in the Aza-Michael Reaction: An Experimental Benchmarking Focused on Sustainable Approaches
Source: Molecules. 2025 Jun 20;30(13):2674. doi: 10.3390/molecules30132674 (PMC12250736; doi:10.3390/molecules30132674)
Supplement: Supplementary file 1 [file molecules-30-02674-s001.zip]

Archive with 1 entries (1 files):
- molecules-3595555-supplementary.pdf
